# Supplementary material for: vwa1 Knockout in Zebrafish Causes Abnormal Craniofacial Chondrogenesis by Regulating FGF Pathway
Source: Genes (Basel). 2023 Mar 30;14(4):838. doi: 10.3390/genes14040838 (PMC10137681; doi:10.3390/genes14040838)
Supplement: Supplementary file 1 [file genes-14-00838-s001.zip]

Archive with 1 entries (1 files):
- genes-2276560-supplementary.pdf
